# Supplementary material for: Polysaccharide from Patinopecten yessoensis Skirt Boosts Immune Response via Modulation of Gut Microbiota and Short-Chain Fatty Acids Metabolism in Mice
Source: Foods. 2021 Oct 16;10(10):2478. doi: 10.3390/foods10102478 (PMC8535924; doi:10.3390/foods10102478)
Supplement: Supplementary file 1 [file foods-10-02478-s001.zip]

Archive with 1 entries (1 files):
- foods-1403388-supplementary.pdf
